# Supplementary material for: Talking about Familial Breast and Ovarian Cancer Risk—Evaluation of a Psychosocial Training Module for Gynecologists in Germany
Source: Cancers (Basel). 2024 Jan 11;16(2):310. doi: 10.3390/cancers16020310 (PMC10813984; doi:10.3390/cancers16020310)
Supplement: Supplementary file 1 [file cancers-16-00310-s001.zip]

Archive with 1 entries (1 files):
- cancers-2792199-supplementary.pdf
